# Supplementary material for: Understanding the Omicron Variant Impact in Healthcare Workers: Insights from the Prospective COVID-19 Post-Immunization Serological Cohort in Munich (KoCo-Impf) on Risk Factors for Breakthrough and Reinfections
Source: Viruses. 2024 Sep 30;16(10):1556. doi: 10.3390/v16101556 (PMC11512372; doi:10.3390/v16101556)
Supplement: Supplementary file 1 [file viruses-16-01556-s001.zip]

Archive with 1 entries (1 files):
- viruses-3152129-supplementary.pdf
